# Supplementary material for: Bioactive Phenolic Acid Derivatives and Undescribed Esculetin Glycosides from Pseudopodospermum szowitzii (DC.) Kuth
Source: Molecules. 2026 May 1;31(9):1507. doi: 10.3390/molecules31091507 (PMC13165379; doi:10.3390/molecules31091507)
Supplement: Supplementary file 1 [file molecules-31-01507-s001.zip]

Archive with 1 entries (1 files):
- molecules-4232309-supplementary.pdf
